# Supplementary material for: Online Decision Support for Implementing Evidence-Based HPV Vaccination Strategies in Texas Safety-Net Pediatric Clinics: Impact on HPV, MCV, and Tdap Initiation
Source: Healthcare (Basel). 2026 Feb 18;14(4):519. doi: 10.3390/healthcare14040519 (PMC12940289; doi:10.3390/healthcare14040519)
Supplement: Supplementary file 1 [file healthcare-14-00519-s001.zip]

Archive with 1 entries (1 files):
- healthcare-4091660-supplementary.pdf
